# Supplementary material for: Modeling and Simulating Complex Conflict Management Using Reaction Networks
Source: Entropy (Basel). 2026 Jul 1;28(7):754. doi: 10.3390/e28070754 (PMC13408802; doi:10.3390/e28070754)
Supplement: Supplementary file 1 [file entropy-28-00754-s001.zip]

Archive with 1 entries (1 files):
- entropy-4149649-supplementary.pdf
